# Supplementary material for: The Neural Markers of Self-Caught and Probe-Caught Mind Wandering: An ERP Study
Source: Brain Sci. 2021 Oct 8;11(10):1329. doi: 10.3390/brainsci11101329 (PMC8534158; doi:10.3390/brainsci11101329)
Supplement: Supplementary file 1 [file brainsci-11-01329-s001.zip]

Archive with 1 entries (1 files):
- brainsci-1387724-supplementary.pdf
